# Supplementary material for: A First-in-Human Phase I Clinical Study with MVX-ONCO-1, a Personalized Active Immunotherapy, in Patients with Advanced Solid Tumors
Source: Cancer Res Commun. 2024 Aug 14;4(8):2089–100. doi: 10.1158/2767-9764.CRC-24-0150 (PMC11322805; doi:10.1158/2767-9764.CRC-24-0150)
Supplement: Table S1 — Representativeness of Study Participants [file crc-24-0150_table_s1_suppst1.xlsx]

## Sheet: Sheet1
Supplementary Table 1. Representativeness of Study Participants
Cancer type(s)/subtype(s)/stage(s)/condition	Advanced solid malignancies
Considerations related to:
Sex	In 2020, Number of new cases of cancer was 25411 for men and 20838 for women. The incidence rate for man was 423.1 and 327.9 for women per 100000 inhabitants.
Age	The median age at the time of cancer diagnoses is around 70.2 year for man and 68.5 for women
Race/ethnicity	There is no specific differences between German, French and Italian part of Switzerland.
Overall representativeness of this study	The age distribution of our study is younger than the average age distribution of cancer in the literature, median age of 55.5 years. Representation of sex was well balanced between male (15) and female (19). Caucasian ethnicity was more reprensented than other ethnicity in this Phase 1 study.
